# Supplementary material for: Application of the China Diet Balance Index (DBI-2022) in a Region with a High-Quality Dietary Pattern and Its Association with Hypertension: A Cross-Sectional Study in the Lingnan Population
Source: Nutrients. 2025 Dec 22;18(1):43. doi: 10.3390/nu18010043 (PMC12787480; doi:10.3390/nu18010043)
Supplement: Supplementary file 1 [file nutrients-18-00043-s001.zip]

Archive with 1 entries (1 files):
- nutrients-4021214-supplementary.pdf
